# Supplementary material for: Deep learning-based age estimation from chest X-rays indicates cardiovascular prognosis
Source: Commun Med (Lond). 2022 Dec 9;2:159. doi: 10.1038/s43856-022-00220-6 (PMC9734197; doi:10.1038/s43856-022-00220-6)
Supplement: Supplementary file 2 — Supplementary Data 1 [file 43856_2022_220_MOESM2_ESM.xlsx]

## Sheet: Supple_data_1
Image Index	Age	Sex	X_ray_age
00000162_000.png	70	F	65.6
00000190_000.png	30	M	31.4
00000190_001.png	31	M	32.6
00000190_002.png	33	M	34.8
00000190_003.png	32	M	33.9
00000190_004.png	32	M	38.7
00000190_005.png	34	M	40.2
00000207_000.png	83	F	82.8
00000392_000.png	62	F	63.2
00000503_000.png	23	F	29.4
00000770_000.png	44	F	44
00000770_001.png	48	F	49.5
00000861_000.png	62	F	55.5
00000861_001.png	62	F	50
00000861_002.png	62	F	50.9
00000861_003.png	56	F	50.2
00000861_004.png	56	F	48
00000996_000.png	39	M	42.1
00000996_001.png	40	M	40.5
00000996_002.png	41	M	48.6
00000996_003.png	35	M	41.9
00000996_004.png	36	M	35.6
00000996_005.png	37	M	41.3
00001017_000.png	39	F	42.1
00001022_000.png	49	M	49.2
00001022_001.png	50	M	53.5
00001022_002.png	50	M	60.4
00001060_000.png	57	M	51.3
00001268_000.png	61	M	63
00001268_001.png	61	M	63.5
00001268_002.png	61	M	63.6
00001268_003.png	61	M	58
00001268_004.png	61	M	56.6
00001268_005.png	61	M	59.1
00001268_006.png	61	M	58.8
00001307_000.png	79	M	83.3
00001307_001.png	81	M	77.5
00001586_000.png	51	F	51
00001679_000.png	50	F	41.4
00001686_000.png	8	M	8.8
00001686_001.png	13	M	11.3
00001900_000.png	48	M	44.3
00001900_001.png	48	M	46.5
00001900_002.png	48	M	51.7
00001900_003.png	48	M	46.8
00001900_004.png	49	M	47
00001900_005.png	49	M	50.6
00001900_006.png	49	M	44.2
00001900_007.png	50	M	51.2
00001900_008.png	50	M	49.9
00001900_009.png	51	M	53.8
00001900_010.png	51	M	56.5
00001900_011.png	52	M	53.5
00001900_012.png	52	M	55.7
00001900_013.png	52	M	43.9
00001900_014.png	52	M	48.5
00001900_015.png	52	M	48
00001900_016.png	52	M	53.3
00001900_017.png	52	M	51.7
00001900_018.png	51	M	52
00001900_019.png	51	M	55.2
00001900_020.png	52	M	49.2
00001900_021.png	52	M	59.8
00001900_022.png	52	M	44.7
00001900_023.png	52	M	52.5
00001900_024.png	52	M	48.6
00001900_025.png	52	M	42.7
00001900_026.png	52	M	48.2
00001900_027.png	52	M	49.6
00001900_028.png	52	M	48.1
00001900_029.png	52	M	48.1
00001900_030.png	52	M	52.2
00001900_031.png	52	M	54.1
00001900_032.png	52	M	48
00001900_033.png	52	M	57.8
00001900_034.png	52	M	44.8
00001900_035.png	52	M	56.6
00001900_036.png	52	M	50.9
00001900_037.png	52	M	40.3
00001900_038.png	52	M	42.9
00002028_000.png	68	F	68.5
00002434_000.png	52	F	52.6
00002434_001.png	52	F	52.5
00002455_000.png	63	M	59.5
00002569_000.png	53	M	55.7
00002613_000.png	51	M	51.5
00002613_001.png	51	M	55.1
00002613_002.png	51	M	56.5
00002694_000.png	57	F	63.2
00002696_000.png	26	M	29.5
00002748_000.png	23	F	25.4
00002748_001.png	24	F	27
00002748_002.png	29	F	29.2
00003006_000.png	34	F	43.6
00003006_001.png	36	F	50
00003006_002.png	36	F	42.3
00003006_003.png	36	F	49.6
00003006_004.png	36	F	41.7
00003006_005.png	36	F	47
00003153_000.png	51	M	53.3
00003153_001.png	53	M	58.5
00003557_000.png	30	M	30.2
00003562_000.png	33	F	37.7
00003562_001.png	35	F	36.8
00003628_000.png	25	F	25.8
00003628_001.png	25	F	26.9
00003628_002.png	31	F	28.5
00003749_000.png	44	M	44.5
00003749_001.png	45	M	42.4
00003749_002.png	48	M	44.5
00003891_000.png	56	M	56.1
00003891_001.png	56	M	57.3
00003891_002.png	56	M	56
00003944_000.png	50	M	59.8
00004298_000.png	58	M	52.7
00004427_000.png	73	F	67.6
00004427_001.png	73	F	65.5
00004427_002.png	73	F	65.2
00005052_000.png	62	M	58.2
00005057_000.png	28	F	29.9
00005259_000.png	49	F	50.9
00005259_001.png	50	F	48.8
00005259_002.png	50	F	54.3
00005259_003.png	50	F	51
00005259_004.png	50	F	46.7
00005277_000.png	48	F	48.5
00005277_001.png	49	F	49.8
00005277_002.png	51	F	48.8
00005277_003.png	51	F	52.1
00005277_004.png	51	F	52.7
00005312_000.png	38	F	44
00005312_001.png	38	F	46.4
00005391_000.png	72	F	65
00005391_001.png	72	F	62.9
00005391_002.png	72	F	66.9
00005391_003.png	72	F	59.3
00005391_004.png	72	F	68.3
00005391_005.png	72	F	60.6
00005391_006.png	72	F	67.2
00005391_007.png	72	F	64.7
00005531_000.png	80	M	72.5
00005676_000.png	39	F	36.3
00005676_001.png	39	F	37.8
00005676_002.png	39	F	41.5
00005893_000.png	19	M	22.2
00006185_000.png	71	F	69.2
00006185_001.png	69	F	69.7
00006185_002.png	69	F	67.3
00006266_000.png	21	F	28
00006332_000.png	47	F	48.5
00006332_001.png	47	F	51.4
00006332_002.png	47	F	43.2
00006332_003.png	47	F	51.1
00006332_004.png	47	F	48.3
00006332_005.png	47	F	48.6
00006332_006.png	47	F	43.5
00006332_007.png	47	F	43
00006332_008.png	47	F	46.7
00006332_009.png	47	F	47.8
00006332_010.png	47	F	43.3
00006375_000.png	36	F	39.4
00006375_001.png	36	F	36.9
00006375_002.png	36	F	40.7
00006375_003.png	36	F	39.9
00006397_000.png	34	F	35.8
00006421_000.png	51	F	48.1
00006737_000.png	47	F	47.5
00006777_000.png	32	M	30.8
00006874_000.png	55	F	50.5
00006874_001.png	55	F	59.2
00006874_002.png	55	F	57.3
00006874_003.png	55	F	55.4
00006911_000.png	60	F	62.6
00007209_000.png	61	F	62.1
00007209_001.png	65	F	65.5
00007527_000.png	86	M	80.7
00007575_000.png	34	M	34.5
00007575_001.png	34	M	36.3
00007575_002.png	37	M	37.5
00007630_000.png	19	M	23.5
00007990_000.png	49	F	48.7
00007990_001.png	49	F	53.9
00007990_002.png	49	F	52.2
00007990_003.png	49	F	54.1
00007990_004.png	49	F	50.2
00007990_005.png	49	F	50
00008007_000.png	34	M	39.3
00008007_001.png	34	M	36.5
00008111_000.png	70	M	57.6
00008227_000.png	4	M	6.6
00008323_000.png	57	F	53.3
00008393_000.png	46	F	40.8
00008434_000.png	54	M	54.8
00008530_000.png	32	M	31.1
00008572_000.png	34	M	39.7
00008667_000.png	69	M	63.4
00008756_000.png	33	M	31.3
00008793_000.png	43	M	47.1
00008793_001.png	43	M	50.2
00008793_002.png	43	M	49.4
00008793_003.png	43	M	52.3
00008793_004.png	43	M	49.1
00008793_005.png	43	M	47.8
00008793_006.png	43	M	52
00008793_007.png	43	M	48.5
00008839_000.png	52	M	54.1
00009269_000.png	48	F	46.2
00009475_000.png	78	M	66
00009475_001.png	78	M	69.4
00009693_000.png	56	F	55.8
00009693_001.png	56	F	54.9
00009693_002.png	56	F	52.4
00009693_003.png	56	F	49.6
00009763_000.png	42	M	42.5
00009763_001.png	43	M	44.6
00009790_000.png	27	M	28.3
00009915_000.png	56	F	56.3
00010174_000.png	58	M	55.1
00010231_000.png	38	M	36.9
00010234_000.png	55	F	58.5
00010254_000.png	36	M	40.1
00010556_000.png	53	M	52.9
00010628_000.png	43	M	43.7
00010628_001.png	44	M	49.1
00010806_000.png	45	F	43.6
00010818_000.png	69	M	65.9
00010922_000.png	50	F	43.9
00010966_000.png	56	M	58.5
00011017_000.png	59	M	51.4
00011253_000.png	30	F	32.9
00011253_001.png	31	F	34.7
00011285_000.png	62	M	69.6
00011285_001.png	63	M	63.4
00011285_002.png	63	M	64.9
00011285_003.png	63	M	67
00011285_004.png	63	M	58.9
00011364_000.png	53	F	45.9
00011395_000.png	32	F	34
00011495_000.png	51	M	58
00011495_001.png	51	M	52
00011495_002.png	51	M	54.4
00011495_003.png	51	M	53.9
00011495_004.png	51	M	52.6
00011535_000.png	56	M	54.6
00011654_000.png	44	M	52.2
00011654_001.png	44	M	53.1
00011654_002.png	44	M	45.7
00011654_003.png	44	M	47.1
00011654_004.png	44	M	48.8
00011654_005.png	44	M	46.4
00011654_006.png	44	M	40.2
00011654_007.png	44	M	49.2
00011654_008.png	44	M	45.9
00011654_009.png	44	M	44.8
00011838_000.png	60	F	59.7
00011838_001.png	60	F	61.1
00011965_000.png	24	F	26.8
00012186_000.png	56	F	55.6
00012207_000.png	34	F	38.8
00012207_001.png	35	F	40.7
00012384_000.png	33	M	30.6
00012667_000.png	7	F	9.4
00012686_000.png	37	M	37.1
00012686_001.png	38	M	37.3
00012686_002.png	38	M	42.4
00012686_003.png	37	M	43.1
00012686_004.png	37	M	40.7
00012686_005.png	38	M	43.3
00012686_006.png	38	M	45.9
00012686_007.png	38	M	42.1
00012686_008.png	37	M	38.2
00012991_000.png	79	M	71.6
00013068_000.png	49	F	49.6
00013418_000.png	57	M	59.1
00013546_000.png	52	F	56.2
00013774_000.png	76	F	80
00013774_001.png	77	F	71
00013774_002.png	77	F	80.1
00013774_003.png	77	F	76.9
00013774_004.png	77	F	77.9
00013774_005.png	77	F	75.7
00013774_006.png	77	F	74.5
00013774_007.png	77	F	75.5
00013774_008.png	77	F	71.4
00013774_009.png	77	F	74.9
00013774_010.png	77	F	75.2
00013774_011.png	77	F	72.7
00013774_012.png	77	F	74.9
00013774_013.png	77	F	71.3
00013774_014.png	77	F	78.8
00013774_015.png	77	F	65.7
00013774_016.png	77	F	78.9
00013774_017.png	77	F	72.8
00013774_018.png	77	F	82.7
00013774_019.png	77	F	79.2
00013774_020.png	77	F	77.4
00013774_021.png	77	F	71.9
00013774_022.png	77	F	76.5
00013774_023.png	77	F	73.9
00013774_024.png	77	F	70.2
00013774_025.png	77	F	68.5
00013774_026.png	77	F	72.1
00013774_027.png	77	F	68.4
00013774_028.png	77	F	71.9
00013774_029.png	77	F	72.3
00013774_030.png	77	F	76.7
00013774_031.png	77	F	69.1
00013774_032.png	77	F	76.3
00013774_033.png	77	F	73.8
00013774_034.png	77	F	71.3
00013774_035.png	77	F	73.8
00013774_036.png	77	F	73.7
00013774_037.png	77	F	75.9
00013774_038.png	77	F	70.3
00013774_039.png	77	F	73.2
00013774_040.png	77	F	66
00013774_041.png	77	F	73.8
00013774_042.png	77	F	71.1
00013774_043.png	77	F	71.7
00013774_044.png	77	F	72.4
00013774_045.png	77	F	67.5
00013774_046.png	77	F	74.6
00013774_047.png	77	F	72.8
00013774_048.png	77	F	69.6
00013774_049.png	77	F	77.5
00013774_050.png	77	F	78.4
00013774_051.png	77	F	71.1
00013774_052.png	77	F	74.2
00013774_053.png	77	F	71.1
00013774_054.png	77	F	76
00013774_055.png	77	F	72.9
00013774_056.png	77	F	65.2
00013774_057.png	77	F	77
00013774_058.png	78	F	73.6
00013774_059.png	78	F	75.8
00013774_060.png	79	F	77.4
00013774_061.png	79	F	67.7
00013932_000.png	63	M	58.4
00013987_000.png	9	M	13.7
00013987_001.png	12	M	14.2
00014040_000.png	40	F	40.9
00014424_000.png	46	F	48.9
00014424_001.png	48	F	43.1
00014424_002.png	48	F	47.8
00014503_000.png	68	F	67.6
00014542_000.png	68	F	67.8
00014821_000.png	73	M	71.8
00014949_000.png	55	F	66
00014949_001.png	55	F	54
00014949_002.png	55	F	55.9
00015266_000.png	76	F	76.4
00015266_001.png	76	F	75.3
00015266_002.png	76	F	76.7
00015266_003.png	76	F	71.4
00015266_004.png	76	F	74.7
00015266_005.png	76	F	72.2
00015266_006.png	76	F	78.2
00015266_007.png	76	F	74.4
00015266_008.png	76	F	72.2
00015266_009.png	76	F	73.8
00015266_010.png	76	F	73.7
00015266_011.png	76	F	70.2
00015266_012.png	76	F	70.9
00015266_013.png	76	F	71.5
00015423_000.png	33	F	37.2
00015423_001.png	32	F	31.2
00015423_002.png	32	F	35.9
00015423_003.png	32	F	31.9
00015423_004.png	32	F	34
00015423_005.png	32	F	36
00015423_006.png	32	F	32.9
00015708_000.png	60	M	66.6
00015708_001.png	60	M	67.5
00015708_002.png	61	M	58
00015708_003.png	60	M	61.7
00015708_004.png	60	M	65.9
00015708_005.png	60	M	62.5
00015788_000.png	61	M	65.7
00015796_000.png	20	F	24.9
00015935_000.png	31	M	33.5
00016024_000.png	65	M	63.4
00016158_000.png	50	M	46.6
00016199_000.png	31	F	38.1
00016199_001.png	31	F	37.4
00016199_002.png	31	F	34.2
00016199_003.png	31	F	38.1
00016199_004.png	32	F	36
00016217_000.png	30	M	36
00016313_000.png	61	M	52.2
00016313_001.png	61	M	52.5
00016449_000.png	36	F	38
00016449_001.png	37	F	44.3
00016449_002.png	35	F	36
00016851_000.png	53	F	54.2
00016851_001.png	54	F	56
00016851_002.png	54	F	49.6
00017160_000.png	58	M	55.8
00017160_001.png	59	M	61.3
00017248_000.png	54	M	54.4
00017248_001.png	54	M	53.8
00017248_002.png	55	M	52.2
00017263_000.png	81	F	77.9
00017413_000.png	56	M	53.4
00017569_000.png	17	F	22.6
00017569_001.png	17	F	22
00017569_002.png	17	F	21.3
00017569_003.png	17	F	21.2
00017569_004.png	17	F	20.7
00017569_005.png	17	F	18.8
00017869_000.png	17	F	22.7
00017913_000.png	34	F	35.1
00018048_000.png	34	F	35.4
00018048_001.png	34	F	35.6
00018142_000.png	43	F	38.6
00018142_001.png	43	F	37.7
00018142_002.png	43	F	39.2
00018432_000.png	65	F	59.8
00018447_000.png	69	F	76.4
00018447_001.png	69	F	68.4
00018447_002.png	69	F	71.9
00018943_000.png	67	M	66.3
00019116_000.png	39	F	40.9
00019119_000.png	37	F	38.9
00019119_001.png	37	F	35
00019119_002.png	37	F	35.2
00019119_003.png	37	F	33.3
00019175_000.png	57	M	59.1
00019459_000.png	47	F	50.1
00019485_000.png	61	M	58.8
00019485_001.png	62	M	61.1
00019490_000.png	63	M	56.5
00019543_000.png	35	M	32.7
00019628_000.png	45	F	38.2
00019771_000.png	70	M	73
00020226_000.png	63	M	56.8
00020229_000.png	69	F	60.4
00020229_001.png	69	F	56.1
00020229_002.png	69	F	66.1
00020229_003.png	69	F	61.4
00020799_000.png	69	F	58.2
00020874_000.png	62	F	61.4
00020941_000.png	66	M	66.4
00021022_000.png	62	M	61.6
00021022_001.png	62	M	59.6
00021044_000.png	4	F	6.6
00021245_000.png	50	M	43.7
00021245_001.png	50	M	56
00021245_002.png	50	M	49.2
00021245_003.png	50	M	41.7
00021273_000.png	50	F	43.4
00021502_000.png	59	F	62.6
00021520_000.png	57	M	59.8
00021577_000.png	56	F	56.2
00021779_000.png	47	M	47.4
00021779_001.png	47	M	50.4
00021779_002.png	47	M	50.8
00021779_003.png	47	M	51.8
00021779_004.png	47	M	50.4
00021836_000.png	43	F	45.9
00021849_000.png	55	F	56.6
00021872_000.png	71	M	68.6
00021961_000.png	70	M	66.1
00021964_000.png	29	M	31.5
00021978_000.png	61	M	61.1
00022004_000.png	39	M	36.4
00022120_000.png	56	F	53.3
00022120_001.png	53	F	52.4
00022250_000.png	60	M	54.3
00022301_000.png	47	M	47.3
00022301_001.png	47	M	50
00022301_002.png	47	M	50
00022301_003.png	47	M	50.2
00022301_004.png	47	M	49.9
00022301_005.png	48	M	47.8
00022301_006.png	48	M	43.1
00022301_007.png	46	M	39.5
00022301_008.png	47	M	46.1
00022301_009.png	47	M	48.9
00022301_010.png	47	M	49.3
00022301_011.png	47	M	49
00022301_012.png	47	M	49.1
00022363_000.png	66	M	63.5
00022405_000.png	40	M	45
00022621_000.png	45	F	41.7
00022664_000.png	52	F	44.9
00022825_000.png	60	M	65.2
00022825_001.png	60	M	63.9
00022825_002.png	60	M	62.5
00022825_003.png	60	M	67.4
00022825_004.png	61	M	68.3
00022825_005.png	61	M	65.9
00022825_006.png	60	M	61.2
00023054_000.png	40	M	43.3
00023249_000.png	52	F	54.9
00023278_000.png	29	F	33.4
00023324_000.png	13	F	16.3
00023335_000.png	44	M	38.8
00023421_000.png	22	F	24.7
00023427_000.png	62	M	52.7
00023485_000.png	42	F	38.2
00023601_000.png	56	M	55.6
00023601_001.png	48	M	49.4
00023601_002.png	49	M	50.4
00023601_003.png	51	M	51.3
00023601_004.png	52	M	51
00023601_005.png	53	M	54.1
00023656_000.png	40	F	29.3
00023771_000.png	32	M	29.5
00023778_000.png	34	M	36.2
00023794_000.png	56	M	58.7
00023899_000.png	37	M	40.6
00023941_000.png	51	F	51.4
00024107_000.png	28	F	32
00024120_000.png	32	F	29.2
00024235_000.png	32	M	36.4
00024244_000.png	60	M	55.6
00024255_000.png	40	M	44.6
00024278_000.png	33	M	31.1
00024302_000.png	34	F	36.3
00024540_000.png	34	M	34.3
00025070_000.png	37	M	39.9
00025070_001.png	37	M	44.1
00025287_000.png	25	F	26.5
00025382_000.png	58	F	64.6
00025382_001.png	58	F	64.5
00025382_002.png	58	F	69
00025382_003.png	58	F	68.9
00025382_004.png	58	F	67.1
00025382_005.png	58	F	67.5
00025448_000.png	32	F	39.4
00025448_001.png	32	F	41.2
00025553_000.png	48	F	46
00025660_000.png	41	F	43.4
00025853_000.png	34	F	35.8
00025941_000.png	58	F	55.1
00026056_000.png	43	M	42.2
00026073_000.png	52	F	50.5
00026073_001.png	52	F	52.6
00026073_002.png	53	F	53.9
00026073_003.png	55	F	53.8
00026073_004.png	55	F	51.3
00026073_005.png	56	F	50.5
00026107_000.png	75	F	65
00026384_000.png	42	M	43.5
00026533_000.png	31	M	30.9
00026533_001.png	31	M	28.7
00026533_002.png	32	M	33.7
00026533_003.png	33	M	33.8
00026559_000.png	65	M	60.2
00026815_000.png	35	F	37.7
00026815_001.png	35	F	34.9
00026815_002.png	36	F	43.6
00026815_003.png	36	F	39.1
00026815_004.png	37	F	43.1
00026815_005.png	37	F	40.6
00026856_000.png	42	F	41.8
00026970_000.png	26	M	29.5
00026970_001.png	26	M	29.7
00026970_002.png	27	M	31
00027135_000.png	31	F	32.6
00027254_000.png	29	F	28.5
00027269_000.png	16	M	18.9
00027467_000.png	30	M	27.2
00027467_001.png	30	M	30.4
00027483_000.png	42	F	37.5
00027498_000.png	49	M	49.9
00027893_000.png	59	F	57.9
00027893_001.png	59	F	61.6
00027893_002.png	59	F	63.6
00027893_003.png	59	F	69.8
00028024_000.png	25	F	25.4
00028378_000.png	58	M	56.9
00028464_000.png	50	M	49.5
00028609_000.png	29	M	32.8
00028697_000.png	43	F	45.7
00029094_000.png	40	F	43.4
00029131_000.png	23	F	23.8
00029178_000.png	38	M	37.6
00029324_000.png	71	M	63.3
00029359_000.png	27	F	32.8
00029359_001.png	27	F	27
00029423_000.png	59	F	63
00029423_001.png	59	F	62.8
00029423_002.png	59	F	67.4
00029423_003.png	59	F	61.3
00029423_004.png	59	F	63.5
00029423_005.png	59	F	60.7
00029471_000.png	50	M	53.7
00029491_000.png	32	M	38
00029648_000.png	45	F	42.1
00029648_001.png	45	F	47.5
00029727_000.png	69	F	62.8
00029727_001.png	69	F	62.1
00029727_002.png	69	F	63.8
00029727_003.png	68	F	60.4
00029806_000.png	44	F	42.2
00029828_000.png	47	F	51.3
00029859_000.png	44	F	45.4
00029914_000.png	27	M	35.3
00029914_001.png	27	M	28.7
00029914_002.png	27	M	30.3
00029914_003.png	27	M	29.3
00030076_000.png	59	F	54
00030076_001.png	59	F	54.4
00030084_000.png	69	M	64.8
00030191_000.png	46	M	45.6
00030191_001.png	46	M	48.6
00030539_000.png	27	M	33.3
00030571_000.png	36	M	37.3
00030571_001.png	36	M	31.2
00030571_002.png	36	M	31.5
00030735_000.png	40	M	41.4
00030744_000.png	52	M	48.5
