# Supplementary material for: Deep learning-based age estimation from chest X-rays indicates cardiovascular prognosis
Source: Commun Med (Lond). 2022 Dec 9;2:159. doi: 10.1038/s43856-022-00220-6 (PMC9734197; doi:10.1038/s43856-022-00220-6)
Supplement: Supplementary file 3 — Supplementary Data 2 [file 43856_2022_220_MOESM3_ESM.xlsx]

## Sheet: Supple_data2
Image Index	Age	Sex	X_ray_age
JPCLN001.png	53	M	60.2
JPCLN002.png	78	F	71.5
JPCLN003.png	63	F	55.7
JPCLN004.png	68	F	61.5
JPCLN005.png	73	F	61.9
JPCLN006.png	64	F	53.1
JPCLN007.png	69	M	62.3
JPCLN008.png	44	F	40.3
JPCLN009.png	61	F	52.5
JPCLN010.png	60	F	49.9
JPCLN011.png	68	M	63
JPCLN012.png	80	M	66.4
JPCLN013.png	68	M	59.7
JPCLN014.png	66	M	59.7
JPCLN015.png	61	F	57.9
JPCLN016.png	57	M	57.1
JPCLN017.png	70	F	63.6
JPCLN018.png	63	M	63.2
JPCLN019.png	47	F	47.3
JPCLN020.png	47	F	42.8
JPCLN021.png	66	F	59.8
JPCLN022.png	53	F	50.9
JPCLN023.png	65	F	59.1
JPCLN024.png	59	F	52.8
JPCLN025.png	65	F	58
JPCLN026.png	70	M	70.5
JPCLN027.png	46	F	48.9
JPCLN028.png	60	M	60.6
JPCLN029.png	73	F	61.5
JPCLN030.png	62	F	64.7
JPCLN031.png	58	F	56.4
JPCLN032.png	75	M	68.6
JPCLN033.png	70	F	58.9
JPCLN034.png	59	F	57.9
JPCLN035.png	39	M	39.3
JPCLN036.png	47	M	47.1
JPCLN037.png	53	F	55.2
JPCLN038.png	68	F	58.3
JPCLN039.png	46	F	40.6
JPCLN040.png	73	M	76.9
JPCLN041.png	51	M	45.8
JPCLN042.png	55	F	49.9
JPCLN043.png	63	F	64.2
JPCLN044.png	76	M	65.9
JPCLN045.png	69	M	66.1
JPCLN046.png	51	M	62.2
JPCLN047.png	78	M	78.3
JPCLN048.png	74	F	62.6
JPCLN049.png	55	M	46.8
JPCLN050.png	68	F	62.9
JPCLN051.png	64	F	61.1
JPCLN052.png	76	F	75.3
JPCLN053.png	78	M	71.8
JPCLN054.png	58	F	55.2
JPCLN055.png	63	F	62.7
JPCLN056.png	50	F	44.9
JPCLN057.png	64	F	61.2
JPCLN058.png	37	M	35.7
JPCLN059.png	70	F	66.4
JPCLN060.png	50	F	51.8
JPCLN061.png	74	M	65.1
JPCLN062.png	41	F	39.4
JPCLN063.png	61	M	56.7
JPCLN064.png	65	M	65.5
JPCLN065.png	64	M	65
JPCLN066.png	35	M	37
JPCLN067.png	49	F	57.7
JPCLN068.png	70	M	41.9
JPCLN069.png	58	F	55.4
JPCLN070.png	63	M	62.4
JPCLN071.png	69	F	62.1
JPCLN072.png	75	F	62
JPCLN073.png	75	M	74.3
JPCLN074.png	57	M	64.2
JPCLN075.png	52	F	47.2
JPCLN076.png	75	M	68.5
JPCLN077.png	52	F	48.1
JPCLN078.png	44	M	44.8
JPCLN079.png	28	F	27.5
JPCLN080.png	52	F	51.4
JPCLN081.png	64	F	53.8
JPCLN082.png	46	F	46.4
JPCLN083.png	46	M	53.3
JPCLN084.png	59	F	51.2
JPCLN085.png	69	F	64.4
JPCLN086.png	67	M	63.7
JPCLN087.png	44	M	39.7
JPCLN088.png	64	F	56.8
JPCLN089.png	43	M	46.1
JPCLN090.png	62	M	59.7
JPCLN091.png	76	M	66.6
JPCLN092.png	53	M	51.8
JPCLN093.png	78	M	68
JPCLN094.png	53	M	50.6
JPCLN095.png	64	F	66.8
JPCLN096.png	37	F	36.6
JPCLN097.png	61	M	60.2
JPCLN098.png	75	M	71.5
JPCLN099.png	63	F	57.5
JPCLN100.png	71	F	72.8
JPCLN101.png	35	M	41.1
JPCLN102.png	21	F	25.1
JPCLN103.png	73	M	62.6
JPCLN104.png	69	M	69.5
JPCLN105.png	63	F	61.1
JPCLN107.png	54	M	59.8
JPCLN108.png	59	F	56.4
JPCLN109.png	79	F	77.5
JPCLN110.png	54	M	54.8
JPCLN111.png	60	M	52
JPCLN112.png	73	M	77.9
JPCLN113.png	58	F	54.6
JPCLN114.png	76	F	69.5
JPCLN115.png	41	M	44.1
JPCLN116.png	63	F	57.9
JPCLN118.png	61	M	64.7
JPCLN119.png	69	F	61.9
JPCLN120.png	69	M	69.5
JPCLN121.png	78	M	59.6
JPCLN122.png	57	F	55.3
JPCLN123.png	57	M	56.4
JPCLN124.png	39	F	36.7
JPCLN125.png	47	F	43.4
JPCLN126.png	67	M	65.7
JPCLN127.png	58	F	48.2
JPCLN128.png	62	F	52
JPCLN129.png	53	M	49.5
JPCLN130.png	65	M	60.3
JPCLN131.png	72	F	70.9
JPCLN132.png	48	F	46
JPCLN133.png	62	F	59.8
JPCLN134.png	54	F	49.7
JPCLN135.png	67	M	44.2
JPCLN136.png	45	F	39.4
JPCLN137.png	76	F	70.1
JPCLN138.png	52	F	49.2
JPCLN139.png	41	M	34.1
JPCLN140.png	47	F	46.2
JPCLN141.png	50	M	45
JPCLN142.png	65	M	60.5
JPCLN143.png	53	M	48.9
JPCLN144.png	76	F	68.3
JPCLN145.png	49	F	41.1
JPCLN146.png	54	M	50.9
JPCLN147.png	68	F	60.9
JPCLN148.png	74	F	65.2
JPCLN149.png	50	F	50.3
JPCLN150.png	51	F	50
JPCLN151.png	37	F	36.8
JPCLN152.png	56	M	58.1
JPCLN153.png	64	M	60.5
JPCLN154.png	75	F	70.1
JPCNN001.png	30	F	40.8
JPCNN002.png	62	M	50
JPCNN003.png	70	F	68.6
JPCNN004.png	52	M	53.9
JPCNN005.png	25	M	27.7
JPCNN006.png	44	M	47.5
JPCNN007.png	72	M	74.1
JPCNN008.png	75	M	56.9
JPCNN009.png	71	F	69.4
JPCNN010.png	54	M	54.6
JPCNN011.png	61	M	58.2
JPCNN012.png	42	M	37.2
JPCNN013.png	48	F	48.9
JPCNN014.png	62	M	60.3
JPCNN015.png	72	F	65.5
JPCNN016.png	49	M	51.3
JPCNN017.png	76	F	69.3
JPCNN018.png	46	F	46.7
JPCNN019.png	39	F	39.4
JPCNN020.png	24	M	27.4
JPCNN021.png	79	F	66.3
JPCNN022.png	70	M	66.1
JPCNN023.png	49	M	48.5
JPCNN024.png	59	F	54.5
JPCNN025.png	68	M	64.3
JPCNN026.png	60	M	52.6
JPCNN027.png	78	F	77.7
JPCNN028.png	32	F	27.2
JPCNN029.png	80	F	61.9
JPCNN030.png	35	F	36.8
JPCNN031.png	48	M	54.9
JPCNN032.png	30	M	39.4
JPCNN033.png	68	M	64.7
JPCNN034.png	31	M	34.2
JPCNN035.png	41	M	48.1
JPCNN036.png	42	M	36.5
JPCNN037.png	62	M	60.9
JPCNN038.png	21	F	26.4
JPCNN039.png	64	M	60.5
JPCNN040.png	51	F	56.9
JPCNN041.png	70	M	65
JPCNN042.png	37	F	34
JPCNN043.png	52	F	50.6
JPCNN044.png	35	M	31.1
JPCNN045.png	27	M	32.4
JPCNN046.png	69	M	65.8
JPCNN047.png	61	F	51.4
JPCNN048.png	46	M	37.5
JPCNN049.png	76	M	73.7
JPCNN050.png	57	M	48
JPCNN051.png	39	F	46.4
JPCNN052.png	66	F	63
JPCNN053.png	59	M	57.6
JPCNN054.png	59	M	64.9
JPCNN055.png	70	M	65.4
JPCNN056.png	58	M	47.5
JPCNN057.png	68	M	62.8
JPCNN058.png	43	F	41.3
JPCNN059.png	57	F	51.9
JPCNN060.png	59	M	61.3
JPCNN061.png	64	M	53.2
JPCNN062.png	89	F	70.6
JPCNN063.png	39	M	36
JPCNN064.png	51	F	48.6
JPCNN065.png	62	M	62.8
JPCNN066.png	72	F	71.2
JPCNN067.png	59	F	57.9
JPCNN068.png	83	M	67.7
JPCNN069.png	59	F	60
JPCNN070.png	63	F	58.7
JPCNN071.png	84	F	74.7
JPCNN072.png	34	M	30.7
JPCNN073.png	50	F	56.8
JPCNN074.png	59	F	53.8
JPCNN075.png	16	M	20.1
JPCNN076.png	62	M	58.8
JPCNN077.png	35	F	33.7
JPCNN078.png	58	F	55.9
JPCNN079.png	72	M	60.4
JPCNN080.png	66	F	57.8
JPCNN081.png	16	F	22.4
JPCNN082.png	59	M	63.8
JPCNN083.png	33	F	38.3
JPCNN084.png	53	F	42.2
JPCNN085.png	68	F	65.5
JPCNN086.png	47	M	42.9
JPCNN087.png	77	F	63.6
JPCNN088.png	54	M	52.4
JPCNN089.png	50	M	48.3
JPCNN090.png	68	F	69.4
JPCNN091.png	81	M	76.6
JPCNN092.png	70	F	62.1
JPCNN093.png	41	M	36.9
