# Supplementary material for: Deep learning-based age estimation from chest X-rays indicates cardiovascular prognosis
Source: Commun Med (Lond). 2022 Dec 9;2:159. doi: 10.1038/s43856-022-00220-6 (PMC9734197; doi:10.1038/s43856-022-00220-6)
Supplement: Supplementary file 4 — Supplementary Data 3 [file 43856_2022_220_MOESM4_ESM.xlsx]

## Sheet: Supple_data3
Image Index	Age	Sex	Estimated_age
JPCLN001.png	53	M	52.1
JPCLN002.png	78	F	71.3
JPCLN003.png	63	F	53.3
JPCLN004.png	68	F	50.7
JPCLN005.png	73	F	66.4
JPCLN006.png	64	F	47.6
JPCLN007.png	69	M	57.9
JPCLN008.png	44	F	33.3
JPCLN009.png	61	F	57.3
JPCLN010.png	60	F	60.1
JPCLN011.png	68	M	65.4
JPCLN012.png	80	M	72.4
JPCLN013.png	68	M	61.6
JPCLN014.png	66	M	52
JPCLN015.png	61	F	49.4
JPCLN016.png	57	M	56.7
JPCLN017.png	70	F	58.3
JPCLN018.png	63	M	41.9
JPCLN019.png	47	F	41.4
JPCLN020.png	47	F	41
JPCLN021.png	66	F	51.4
JPCLN022.png	53	F	49.4
JPCLN023.png	65	F	40.1
JPCLN024.png	59	F	48
JPCLN025.png	65	F	59.1
JPCLN026.png	70	M	57.9
JPCLN027.png	46	F	43.3
JPCLN028.png	60	M	54.9
JPCLN029.png	73	F	67.1
JPCLN030.png	62	F	58.1
JPCLN031.png	58	F	50
JPCLN032.png	75	M	58.4
JPCLN033.png	70	F	57.1
JPCLN034.png	59	F	41.9
JPCLN035.png	39	M	45.1
JPCLN036.png	47	M	56.4
JPCLN037.png	53	F	44.7
JPCLN038.png	68	F	54.7
JPCLN039.png	46	F	44.3
JPCLN040.png	73	M	66.3
JPCLN041.png	51	M	55.3
JPCLN042.png	55	F	50
JPCLN043.png	63	F	49
JPCLN044.png	76	M	58.7
JPCLN045.png	69	M	62.3
JPCLN046.png	51	M	57
JPCLN047.png	78	M	67.1
JPCLN048.png	74	F	73
JPCLN049.png	55	M	61.4
JPCLN050.png	68	F	57.3
JPCLN051.png	64	F	54.6
JPCLN052.png	76	F	66.1
JPCLN053.png	78	M	67.9
JPCLN054.png	58	F	43.4
JPCLN055.png	63	F	51.1
JPCLN056.png	50	F	55.4
JPCLN057.png	64	F	54.6
JPCLN058.png	37	M	44.4
JPCLN059.png	70	F	61.4
JPCLN060.png	50	F	44.9
JPCLN061.png	74	M	60
JPCLN062.png	41	F	39
JPCLN063.png	61	M	63
JPCLN064.png	65	M	45.4
JPCLN065.png	64	M	60.4
JPCLN066.png	35	M	40.9
JPCLN067.png	49	F	44
JPCLN068.png	70	M	44
JPCLN069.png	58	F	41.4
JPCLN070.png	63	M	59.4
JPCLN071.png	69	F	39.9
JPCLN072.png	75	F	50.6
JPCLN073.png	75	M	56.7
JPCLN074.png	57	M	43.3
JPCLN075.png	52	F	41.4
JPCLN076.png	75	M	53
JPCLN077.png	52	F	41.4
JPCLN078.png	44	M	38.4
JPCLN079.png	28	F	25.7
JPCLN080.png	52	F	56.9
JPCLN081.png	64	F	47.9
JPCLN082.png	46	F	53.3
JPCLN083.png	46	M	48.6
JPCLN084.png	59	F	45
JPCLN085.png	69	F	62.9
JPCLN086.png	67	M	59.7
JPCLN087.png	44	M	51.9
JPCLN088.png	64	F	61.7
JPCLN089.png	43	M	49.7
JPCLN090.png	62	M	59.7
JPCLN091.png	76	M	63.1
JPCLN092.png	53	M	42.9
JPCLN093.png	78	M	63.7
JPCLN094.png	53	M	53.3
JPCLN095.png	64	F	54.3
JPCLN096.png	37	F	43.9
JPCLN097.png	61	M	65.1
JPCLN098.png	75	M	57
JPCLN099.png	63	F	52.1
JPCLN100.png	71	F	71.9
JPCLN101.png	35	M	42.9
JPCLN102.png	21	F	32
JPCLN103.png	73	M	54.3
JPCLN104.png	69	M	52
JPCLN105.png	63	F	46
JPCLN107.png	54	M	49.6
JPCLN108.png	59	F	47.4
JPCLN109.png	79	F	50.3
JPCLN110.png	54	M	43
JPCLN111.png	60	M	52
JPCLN112.png	73	M	62.7
JPCLN113.png	58	F	52.7
JPCLN114.png	76	F	66.4
JPCLN115.png	41	M	33.9
JPCLN116.png	63	F	47.6
JPCLN118.png	61	M	67
JPCLN119.png	69	F	60.4
JPCLN120.png	69	M	76
JPCLN121.png	78	M	60
JPCLN122.png	57	F	39.6
JPCLN123.png	57	M	48.4
JPCLN124.png	39	F	37.9
JPCLN125.png	47	F	35.4
JPCLN126.png	67	M	58.4
JPCLN127.png	58	F	42.1
JPCLN128.png	62	F	36.7
JPCLN129.png	53	M	40.9
JPCLN130.png	65	M	45.7
JPCLN131.png	72	F	69.6
JPCLN132.png	48	F	45
JPCLN133.png	62	F	52.7
JPCLN134.png	54	F	61.4
JPCLN135.png	67	M	34.7
JPCLN136.png	45	F	40.7
JPCLN137.png	76	F	79.9
JPCLN138.png	52	F	39.9
JPCLN139.png	41	M	33.3
JPCLN140.png	47	F	49.6
JPCLN141.png	50	M	32.1
JPCLN142.png	65	M	50.3
JPCLN143.png	53	M	53.3
JPCLN144.png	76	F	50.9
JPCLN145.png	49	F	33.9
JPCLN146.png	54	M	37.3
JPCLN147.png	68	F	56
JPCLN148.png	74	F	50.4
JPCLN149.png	50	F	53.1
JPCLN150.png	51	F	37.1
JPCLN151.png	37	F	41.9
JPCLN152.png	56	M	60.7
JPCLN153.png	64	M	42.3
JPCLN154.png	75	F	60
JPCNN001.png	30	F	31.9
JPCNN002.png	62	M	41.7
JPCNN003.png	70	F	55.4
JPCNN004.png	52	M	54.7
JPCNN005.png	25	M	32.9
JPCNN006.png	44	M	46.3
JPCNN007.png	72	M	73.4
JPCNN008.png	75	M	55.3
JPCNN009.png	71	F	70
JPCNN010.png	54	M	46.1
JPCNN011.png	61	M	46.1
JPCNN012.png	42	M	43.4
JPCNN013.png	48	F	47.6
JPCNN014.png	62	M	62.1
JPCNN015.png	72	F	58.6
JPCNN016.png	49	M	46.1
JPCNN017.png	76	F	63.9
JPCNN018.png	46	F	37.1
JPCNN019.png	39	F	44.7
JPCNN020.png	24	M	34.7
JPCNN021.png	79	F	45.1
JPCNN022.png	70	M	48.7
JPCNN023.png	49	M	45.7
JPCNN024.png	59	F	58.3
JPCNN025.png	68	M	63.6
JPCNN026.png	60	M	55.9
JPCNN027.png	78	F	67.9
JPCNN028.png	32	F	30.1
JPCNN029.png	80	F	52
JPCNN030.png	35	F	38.6
JPCNN031.png	48	M	55.1
JPCNN032.png	30	M	33.9
JPCNN033.png	68	M	57.6
JPCNN034.png	31	M	55.9
JPCNN035.png	41	M	45.4
JPCNN036.png	42	M	42.3
JPCNN037.png	62	M	49.3
JPCNN038.png	21	F	33.9
JPCNN039.png	64	M	50.3
JPCNN040.png	51	F	43.4
JPCNN041.png	70	M	60.6
JPCNN042.png	37	F	39.1
JPCNN043.png	52	F	58.4
JPCNN044.png	35	M	49
JPCNN045.png	27	M	31
JPCNN046.png	69	M	59.1
JPCNN047.png	61	F	43.7
JPCNN048.png	46	M	44.7
JPCNN049.png	76	M	57.1
JPCNN050.png	57	M	49.3
JPCNN051.png	39	F	55.3
JPCNN052.png	66	F	67
JPCNN053.png	59	M	44.1
JPCNN054.png	59	M	62
JPCNN055.png	70	M	55
JPCNN056.png	58	M	47.4
JPCNN057.png	68	M	48.9
JPCNN058.png	43	F	34.9
JPCNN059.png	57	F	48.1
JPCNN060.png	59	M	51
JPCNN061.png	64	M	39.9
JPCNN062.png	89	F	61.4
JPCNN063.png	39	M	38.4
JPCNN064.png	51	F	50.3
JPCNN065.png	62	M	47
JPCNN066.png	72	F	75.1
JPCNN067.png	59	F	42.1
JPCNN068.png	83	M	70.4
JPCNN069.png	59	F	38.7
JPCNN070.png	63	F	50
JPCNN071.png	84	F	71
JPCNN072.png	34	M	44
JPCNN073.png	50	F	46.1
JPCNN074.png	59	F	40.9
JPCNN075.png	16	M	28.7
JPCNN076.png	62	M	48.1
JPCNN077.png	35	F	47.3
JPCNN078.png	58	F	43.3
JPCNN079.png	72	M	71.7
JPCNN080.png	66	F	68.6
JPCNN081.png	16	F	30.7
JPCNN082.png	59	M	62.3
JPCNN083.png	33	F	51.6
JPCNN084.png	53	F	40
JPCNN085.png	68	F	67
JPCNN086.png	47	M	43.6
JPCNN087.png	77	F	72.4
JPCNN088.png	54	M	51.6
JPCNN089.png	50	M	40
JPCNN090.png	68	F	61.9
JPCNN091.png	81	M	55
JPCNN092.png	70	F	50.7
JPCNN093.png	41	M	40.6
