# Supplementary material for: Deep learning-based age estimation from chest X-rays indicates cardiovascular prognosis
Source: Commun Med (Lond). 2022 Dec 9;2:159. doi: 10.1038/s43856-022-00220-6 (PMC9734197; doi:10.1038/s43856-022-00220-6)
Supplement: Supplementary file 5 — Supplementary Data 4 [file 43856_2022_220_MOESM5_ESM.xlsx]

## Sheet: Supple_Data_4
group	OR	CI (lower 95%)	CI (higher 95%)
Age estimation error < 5	0.763676	0.636107	0.917708
Age estimation error > 5	1.30946	1.08967	1.57206
Age estimation error > 10	2.07026	1.31103	3.26144
Age estimation error > 15	6.6853	1.19236	67.9589
