# Supplementary material for: Deep learning-based age estimation from chest X-rays indicates cardiovascular prognosis
Source: Commun Med (Lond). 2022 Dec 9;2:159. doi: 10.1038/s43856-022-00220-6 (PMC9734197; doi:10.1038/s43856-022-00220-6)
Supplement: Supplementary file 6 — Supplementary Data 5 [file 43856_2022_220_MOESM6_ESM.xlsx]

## Sheet: Supple_Data_5
label	coefficient	CI (lower 95%)	CI (upper 95%)	P value
cardiomegaly	0.881005	-0.017302	1.77931	0.0545757
atelectasis	0.568275	-0.099867	1.23642	0.0954809
pneumothorax	1.37455	-0.348497	3.09761	0.117877
emphysema	0.962238	-0.622687	2.54716	0.233971
nodule	-0.161141	-0.668035	0.345754	0.533112
fibrosis	1.41443	0.173324	2.65553	0.0255195
effusion	0.810389	0.0984816	1.5223	0.02569
consolidation	-0.408118	-0.855241	0.039005	0.0736005
pneumonia	0.183782	-2.09299	2.46055	0.874249
