# Supplementary material for: Deep learning-based age estimation from chest X-rays indicates cardiovascular prognosis
Source: Commun Med (Lond). 2022 Dec 9;2:159. doi: 10.1038/s43856-022-00220-6 (PMC9734197; doi:10.1038/s43856-022-00220-6)
Supplement: Supplementary file 7 — Supplementary Data 6 [file 43856_2022_220_MOESM7_ESM.xlsx]

## Sheet: Supple_Data_6
label	coefficient	CI (lower 95%)	CI (upper 95%)	P value
HTN	0.870297	0.213628	1.52697	0.009423
DM	-0.573798	-1.26911	0.121512	0.105701
DL	-0.503456	-1.15581	0.1489	0.13028
HUA	0.148111	-0.500099	0.796322	0.654073
AFAFL	1.2233	0.568635	1.87796	0.000255673
COPD	0.925254	-1.02496	2.87546	0.352191
device	-0.845778	-1.80463	0.113073	0.0837944
