# Supplementary material for: Deep learning-based age estimation from chest X-rays indicates cardiovascular prognosis
Source: Commun Med (Lond). 2022 Dec 9;2:159. doi: 10.1038/s43856-022-00220-6 (PMC9734197; doi:10.1038/s43856-022-00220-6)
Supplement: Supplementary file 8 — Supplementary Data 7 [file 43856_2022_220_MOESM8_ESM.xlsx]

## Sheet: Supple_Data_7
label	coefficient	CI (lower 95%)	CI (upper 95%)	P value
LAD	0.361696	0.0299776	0.693415	0.0326137
LVEF	-0.239837	-0.571734	0.0920598	0.156553
LVDd	0.144161	-0.214804	0.503125	0.430941
NTproBNP	0.365859	0.040517	0.691202	0.0275481
TC	0.287618	-0.0574769	0.632712	0.102279
BS	-0.564133	-0.90354	-0.224726	0.00113985
HR	0.514348	0.187977	0.84072	0.00202954
dBP	0.397878	0.0717223	0.724035	0.0168394
sBP	-0.052598	-0.371225	0.266029	0.746129
weight	-0.44907	-0.809656	-0.0884841	0.0146859
height	-0.656059	-1.02196	-0.290161	0.000449473
